# Supplementary material for: Environmental cleaning is effective for the eradication of severe acute respiratory syndrome coronavirus 2 (SARS-CoV-2) virus in contaminated hospital rooms: A patient from the Diamond Princess cruise ship
Source: Infect Control Hosp Epidemiol. 2020 Apr 17:1–2. doi: 10.1017/ice.2020.144 (PMC7308617; doi:10.1017/ice.2020.144)
Supplement: Supplementary file 1 [file S0899823X20001440sup.zip]

Archive with 2 entries (2 files):
- S0899823X20001440sup001.docx
- S0899823X20001440sup002.docx
